# Supplementary material for: Focal Length Affects Depicted Shape and Perception of Facial Images
Source: PLoS One. 2016 Feb 19;11(2):e0149313. doi: 10.1371/journal.pone.0149313 (PMC4760932; doi:10.1371/journal.pone.0149313)
Supplement: S1 Dataset — Data on GMM are available from the authors. (XLSX) [file pone.0149313.s001.xlsx]

## Sheet: Female attractiveness
		Force-choice test results
id	rater_sex	F1-105	F1-50	F1-85	F2-105	F2-50	F2-85	F3-105	F3-50	F3-85	F4-105	F4-50	F4-85	F5-105	F5-50	F5-85	F6-105	F6-50	F6-85	F7-105	F7-50	F7-85	F8-105	F8-50	F8-85	F9-105	F9-50	F9-85	F10-105	F10-50	F10-85	F11-105	F11-50	F11-85	F12-105	F12-50	F12-85	F13-105	F13-50	F13-85	F14-105	F14-50	F14-85	F15_0_105	F15_0_50	F15_0_85	F16_105	F16_50	F16_85
1	1	3	2	1	1	2	3	2	1	3	1	3	2	2	1	3	1	2	3	3	1	2	2	3	1	2	1	3	3	1	2	2	3	1	1	2	3	3	1	2	1	3	2	1	3	2	3	1	2
2	2	3	1	2	2	1	3	2	1	3	3	1	2	2	1	3	1	2	3	3	1	2	2	1	3	3	1	2	3	1	2	2	1	3	3	1	2	3	1	2	1	2	3	3	1	2	3	1	2
3	2	3	1	2	3	1	2	3	1	2	3	2	1	2	1	3	2	1	3	3	1	2	3	1	2	3	1	2	3	1	2	3	1	2	2	3	1	3	1	2	2	1	3	3	1	2	3	2	1
4	2	2	1	3	3	1	2	2	1	3	2	1	3	2	1	3	1	3	2	2	1	3	2	1	3	2	1	3	3	2	1	2	1	3	3	1	2	2	1	3	1	2	3	3	2	1	3	1	2
5	2	2	3	1	2	1	3	1	3	2	1	2	3	1	2	3	3	1	2	2	1	3	1	3	2	3	1	2	1	2	3	1	2	3	1	2	3	2	1	3	1	3	2	1	2	3	3	1	2
6	2	2	1	3	2	1	3	1	2	3	3	1	2	2	1	3	1	2	3	2	1	3	2	1	3	2	1	3	3	1	2	2	1	3	3	2	1	3	1	2	1	2	3	3	1	2	3	1	2
7	1	3	1	2	1	3	2	1	3	2	3	1	2	2	1	3	3	1	2	3	1	2	3	1	2	3	1	2	1	2	3	3	1	2	3	1	2	2	1	3	2	1	3	2	1	3	3	1	2
8	1	1	2	3	2	1	3	1	3	2	2	1	3	3	1	2	2	1	3	2	1	3	2	1	3	1	2	3	2	1	3	3	1	2	3	1	2	2	1	3	3	1	2	2	1	3	3	1	2
9	1	2	1	3	2	1	3	3	2	1	3	1	2	3	1	2	3	2	1	3	1	2	2	3	1	1	2	3	1	2	3	2	1	3	1	2	3	3	1	2	2	3	1	3	1	2	1	2	3
10	2	1	3	2	3	1	2	2	1	3	2	3	1	1	2	3	1	3	2	1	2	3	3	1	2	3	1	2	1	2	3	1	3	2	2	1	3	3	1	2	2	1	3	3	2	1	2	1	3
11	2	3	1	2	2	1	3	2	1	3	1	2	3	2	1	3	2	1	3	3	2	1	2	1	3	3	1	2	2	1	3	2	3	1	3	1	2	3	1	2	1	2	3	3	1	2	3	1	2
12	1	2	1	3	1	3	2	2	3	1	3	2	1	3	1	2	2	1	3	3	2	1	3	1	2	2	1	3	2	1	3	3	2	1	1	3	2	2	1	3	1	2	3	3	2	1	3	1	2
13	2	3	1	2	1	2	3	2	1	3	3	1	2	2	1	3	3	1	2	3	1	2	3	2	1	3	2	1	1	3	2	1	3	2	1	2	3	3	1	2	3	1	2	3	2	1
14	2	3	1	2	1	2	3	2	1	3	3	1	2	1	2	3	2	1	3	2	1	3	2	1	3	2	1	3	1	3	2	3	2	1	3	1	2	2	1	3	2	1	3	2	1	3	3	1	2
15	2	1	3	2	2	1	3	2	1	3	3	1	2	2	1	3	2	1	3	2	1	3	3	1	2	3	1	2	2	1	3	1	3	2	2	3	1	2	1	3	3	1	2	2	1	3	2	1	3
16	2	3	1	2	2	1	3	1	2	3	3	1	2	2	1	3	3	1	2	3	1	2	2	1	3	2	3	1	3	1	2	2	1	3	1	3	2	2	1	3	3	1	2	3	1	2	2	1	3
17	2	2	3	1	2	1	3	2	1	3	3	2	1	2	1	3	3	1	2	2	1	3	2	3	1	3	2	1	2	3	1	1	2	3	2	1	3	2	3	1	1	2	3	2	1	3	2	1	3
18	2	3	1	2	2	3	1	2	3	1	3	2	1	1	2	3	3	1	2	2	1	3	1	2	3	1	3	2	1	2	3	1	3	2	2	1	3	3	1	2	1	3	2	2	3	1	3	1	2
19	1	3	2	1	3	2	1	1	2	3	3	1	2	2	1	3	1	2	3	2	3	1	2	3	1	2	1	3	2	1	3	1	2	3	3	1	2	3	1	2	3	2	1	2	1	3	2	1	3
20	2	3	1	2	3	1	2	3	1	2	3	1	2	3	1	2	3	1	2	3	1	2	3	1	2	2	1	3	2	1	3	2	1	3	3	2	1	2	1	3	2	1	3	1	3	2	2	1	3
21	2	3	1	2	3	1	2	1	3	2	3	1	2	3	1	2	3	1	2	2	1	3	1	2	3	2	1	3	2	1	3	2	1	3	1	2	3	3	1	2	3	1	2	2	3	1	3	1	2
22	1	3	2	1	1	2	3	1	2	3	3	2	1	2	3	1	2	3	1	3	1	2	2	1	3	3	2	1	2	1	3	1	2	3	2	1	3	2	1	3	2	3	1	3	2	1	3	1	2
23	2	3	1	2	3	1	2				3	1	2				2	1	3				3	1	2				2	3	1	2	1	3	3	1	2	3	1	2				3	2	1	2	2	2
24	1	2	1	3	3	1	2	2	3	1	3	1	2	2	1	3	3	2	1	3	1	2	1	2	3	1	2	3	1	2	3	1	3	2	3	1	2	2	1	3	1	3	2	1	2	3	3	2	1
25	1	2	1	3	2	3	1	3	2	1	1	2	3	2	1	3	2	1	3	2	3	1	1	3	2	3	2	1	1	3	2	1	2	3	2	3	1	2	3	1	3	1	2	2	3	1	1	3	2
26	2	2	1	3	2	1	3	3	1	2	2	1	3	3	1	2	3	1	2	3	1	2	2	1	3	2	3	1	2	1	3	3	1	2	2	1	3	2	1	3	3	1	2	3	1	2	2	1	3
27	2	3	1	2	2	1	3	2	1	3	3	1	2	2	1	3	3	1	2	3	1	2	2	1	3	3	2	1	2	1	3	1	2	3	3	2	1	2	1	3	3	1	2	1	3	2	3	1	2
28	1	2	1	3	3	1	2	2	1	3	3	1	2	2	1	3	3	1	2	3	1	2	3	1	2	2	1	3	3	1	2	2	1	3	3	1	2	3	1	2	2	3	1	3	1	2	3	1	2
29	2	2	1	3	2	1	3	2	3	1	3	1	2	2	1	3	3	1	2	2	1	3	1	2	3	2	1	3	2	1	3	2	1	3	2	1	3	3	1	2	3	1	2	3	1	2	2	1	3
30	2	2	1	3	3	2	1	1	3	2	3	1	2	2	1	3	3	2	1	3	1	2	2	1	3	2	1	3	3	2	1	3	1	2	2	1	3	2	1	3	2	1	3	3	2	1	3	2	1
31	1	3	2	1	2	3	1	1	2	3	3	1	2	1	2	3	2	1	3	1	2	3	2	3	1	3	2	1	3	2	1	2	1	3	3	2	1	2	3	1	1	3	2	2	1	3	1	3	2
32	2	3	2	1	1	3	2	2	3	1	1	2	3	1	3	2	3	1	2	3	2	1	1	3	2	3	2	1	2	1	3	2	1	3	1	3	2	2	3	1	3	2	1	1	2	3	1	3	2
33	2	2	1	3	2	1	3	3	1	2	3	1	2	2	1	3	2	1	3	3	1	2	2	1	3	3	1	2	3	1	2	3	1	2	2	1	3	2	1	3	3	1	2	3	1	2	2	1	3
34	1	2	3	1	2	3	1	2	3	1	3	1	2	1	2	3	2	3	1	1	3	2	1	3	2	3	1	2	3	2	1	1	3	2	1	3	2	2	1	3	1	2	3	2	3	1	2	1	3
35	1	2	1	3	2	1	3	3	1	2	2	1	3	2	1	3	3	1	2	2	1	3	1	2	3	2	3	1	3	1	2	3	2	1	1	3	2	1	2	3	1	2	3	3	1	2	3	1	2
36	1	2	1	3	1	2	3	3	1	2	3	1	2	2	1	3	3	2	1	2	1	3	2	1	3	1	2	3	2	1	3	3	1	2	3	1	2	2	1	3	2	1	3	3	1	2	3	2	1
37	1	1	3	2	1	2	3	2	3	1	3	2	1	2	3	1	3	2	1	3	2	1	1	3	2	3	1	2	2	3	1	1	2	3	1	2	3	1	3	2	2	1	3	2	1	3	3	2	1
38	2	3	1	2	2	1	3	3	1	2	2	1	3	3	2	1	2	1	3	3	1	2	2	1	3	1	2	3	3	1	2	2	1	3	2	1	3	3	1	2	2	1	3	2	1	3	3	1	2
39	1	3	1	2	2	1	3	3	1	2	3	1	2	3	1	2	3	1	2	2	1	3	2	1	3	3	2	1	2	1	3	1	3	2	3	1	2	2	1	3	3	1	2	2	1	3	1	2	3
40	1	2	1	3	3	2	1	2	1	3	3	1	2	2	1	3	1	3	2	3	1	2	2	1	3	1	3	2	2	1	3	3	1	2	2	1	3	2	1	3	3	1	2	3	1	2	3	1	2
41	2	1	2	3	2	1	3	3	2	1	2	1	3	3	1	2	1	3	2	2	1	3	2	1	3	1	3	2	3	2	1	3	1	2	2	1	3	2	1	3	1	2	3	1	3	2	3	1	2
42	1	2	1	3	2	1	3	1	3	2	2	1	3	1	2	3	3	1	2	3	1	2	1	3	2				2	1	3	2	1	3	1	3	2	3	1	2	1	3	2	2	1	3	3	1	2
43	2	3	1	2	1	3	2	2	3	1	1	2	3	3	1	2	3	2	1	3	2	1	1	3	2	3	2	1	2	1	3	1	2	3	1	2	3	3	1	2	1	3	2	2	1	3	2	1	3
44	2	2	1	3	3	1	2	2	1	3	3	1	2	3	1	2	3	1	2	3	1	2	2	1	3	3	1	2	2	1	3	2	1	3	3	1	2	2	1	3	2	1	3	2	1	3	2	1	3
45	2	2	3	1	1	3	2	2	3	1	2	1	3	2	1	3	3	1	2	3	1	2	3	1	2	2	1	3	3	1	2	3	1	2	2	1	3	3	1	2	2	1	3	1	3	2	3	1	2
46	2	2	1	3	2	1	3	3	1	2	3	1	2	2	1	3	3	1	2	1	3	2	1	2	3	2	1	3	2	3	1	2	1	3	1	2	3	2	1	3	1	3	2	2	1	3	2	1	3
47	1	3	2	1	3	2	1	1	3	2	2	3	1	2	3	1	3	1	2	3	1	2	2	3	1	3	1	2	1	3	2	1	3	2	2	1	3	3	1	2	1	3	2	3	2	1	1	2	3
48	2	1	2	3	1	2	3	2	3	1	3	1	2	3	2	1	3	2	1	3	2	1	1	3	2	1	2	3	2	1	3	1	3	2	1	2	3	2	1	3	1	3	2	1	2	3	2	1	3
49	1	3	1	2	2	1	3	1	2	3	2	1	3	2	1	3	1	2	3	3	1	2	2	1	3	3	1	2	2	1	3	2	1	3	2	1	3	2	1	3	3	2	1	3	1	2	3	1	2
50	2	2	1	3	3	1	2	3	1	2	3	1	2	2	1	3	3	1	2	2	1	3	1	2	3	2	1	3	3	1	2	3	1	2	3	1	2	2	1	3	3	1	2	2	3	1	3	1	2
51	1	3	1	2	3	1	2	2	3	1	3	1	2	2	1	3	3	1	2	3	1	2	2	3	1	1	3	2	3	1	2	2	1	3	2	1	3	3	1	2	1	3	2	2	1	3	3	1	2
52	1	1	3	2	3	1	2	1	3	2	3	1	2	3	1	2	1	2	3	3	1	2	2	3	1	3	1	2	2	1	3	3	1	2	2	1	3	1	3	2	2	1	3	1	2	3	3	1	2
53	2	1	2	3	3	1	2	3	1	2	3	1	2	3	1	2	2	1	3	2	1	3	3	1	2	3	1	2	3	1	2	1	3	2	3	2	1	2	1	3	2	1	3	3	1	2	3	1	2
54	1	2	1	3	2	1	3	2	1	3	2	1	3	2	1	3	2	1	3	3	2	1	2	3	1	2	3	1	2	3	1	1	2	3	3	1	2	2	1	3	3	2	1	3	1	2	2	1	3
55	2	1	3	2	1	2	3	1	3	2	3	1	2	1	2	3	2	1	3	3	1	2	3	2	1	2	1	3	3	1	2	2	1	3	3	1	2	2	1	3	1	3	2	2	1	3	3	1	2
56	1	2	1	3	1	3	2	3	1	2	3	1	2	3	1	2	2	1	3	3	1	2	2	1	3	1	3	2	2	1	3	1	2	3	2	1	3	3	1	2	1	2	3	2	1	3	2	1	3
57	1	3	1	2	2	1	3	2	1	3	3	1	2	2	1	3	3	1	2	3	1	2	2	1	3	3	1	2	2	1	3	1	2	3	2	1	3	2	1	3	2	1	3	3	1	2	3	1	2
58	2	2	1	3	3	1	2	2	3	1	2	1	3	2	1	3	2	1	3	2	1	3	2	1	3	2	3	1	3	1	2	1	3	2	3	1	2	3	1	2	1	2	3	3	2	1	3	1	2
59	1	3	2	1	2	1	3	2	3	1	3	1	2	2	1	3	3	1	2	3	1	2	2	3	1	3	2	1	3	1	2	2	3	1	3	1	2	2	1	3	2	3	1	3	2	1	3	1	2
60	1	2	3	1	1	3	2	1	2	3	1	3	2	3	1	2	2	3	1	3	1	2	1	3	2	2	1	3	1	3	2	3	2	1	2	3	1	2	3	1	1	3	2	1	3	2	2	1	3
61	1	3	1	2	1	2	3	1	3	2	3	1	2	3	1	2	3	1	2	3	1	2	2	1	3	2	1	3	3	1	2	1	3	2	2	3	1	2	1	3	3	1	2	3	1	2	3	1	2
62	2	1	3	2	2	1	3	2	3	1	3	1	2	2	1	3	2	1	3	1	3	2	1	2	3	3	1	2	2	1	3	3	1	2	3	1	2	2	3	1	1	3	2	1	3	2	3	1	2
63	1	3	1	2	1	3	2	2	1	3	2	1	3	3	1	2	3	1	2	2	1	3	3	2	1	2	1	3	2	3	1	3	1	2	1	3	2	3	1	2	1	2	3	3	1	2	3	2	1
64	1	2	1	3	2	1	3	3	1	2	3	1	2	2	1	3	2	1	3	3	1	2	2	1	3	3	1	2	2	1	3	2	1	3	2	1	3	3	1	2	2	1	3	3	1	2	3	1	2
[truncated: 27 more columns]

## Sheet: Female femininity
		Forced-choice test results
id	rater_sex	F1-105	F1-50	F1-85	F2-105	F2-50	F2-85	F3-105	F3-50	F3-85	F4-105	F4-50	F4-85	F5-105	F5-50	F5-85	F6-105	F6-50	F6-85	F7-105	F7-50	F7-85	F8-105	F8-50	F8-85	F9-105	F9-50	F9-85	F10-105	F10-50	F10-85	F11-105	F11-50	F11-85	F12-105	F12-50	F12-85	F13-105	F13-50	F13-85	F14-105	F14-50	F14-85	F15-0_105	F15-0_50	F15-0_85	F16_105	F16_50	F16_85
1	2	1	3	2	3	1	2	3	1	2	3	2	1	2	1	3	1	3	2	1	2	3	3	1	2	3	1	2	2	1	3	1	2	3	2	1	3	2	1	3	1	3	2	3	2	1	1	2	3
2	2	1	2	3	1	2	3	1	3	2	2	1	3	2	1	3	3	1	2	3	1	2	1	2	3	2	3	1	3	1	2	2	1	3	2	1	3	3	1	2	1	2	3	2	1	3	2	1	3
3	2	1	3	2	1	2	3	1	3	2	3	1	2	2	3	1	3	1	2	3	1	2	2	3	1	2	1	3	1	3	2	1	3	2	3	1	2	2	1	3	2	3	1	3	2	1	2	1	3
4	1	2	1	3	2	1	3	2	3	1	3	1	2	3	1	2	1	2	3	3	1	2	3	1	2	1	3	2	1	3	2	3	2	1	1	2	3	2	1	3	1	3	2	3	2	1	3	1	2
5	2	2	1	3	1	3	2	3	1	2	2	1	3	2	1	3	1	3	2	3	1	2	2	1	3	3	1	2	1	3	2	3	1	2	2	1	3	3	1	2	1	3	2	3	1	2	3	1	2
6	1	3	2	1	2	1	3	2	1	3	3	1	2	3	1	2	2	1	3	2	1	3	2	3	1	1	3	2	3	1	2	2	1	3	1	3	2	3	1	2	3	1	2	3	1	2	1	2	3
7	2	2	3	1	1	2	3	1	3	2	2	3	1	1	3	2	3	2	1	1	3	2	3	1	2	1	2	3	2	3	1	3	1	2	1	2	3	3	1	2	1	3	2	3	2	1	2	1	3
8	1	3	1	2	1	2	3	1	3	2	3	1	2	2	1	3	2	1	3	2	1	3	3	1	2	2	1	3	2	1	3	3	1	2	2	1	3	3	1	2	2	1	3	2	1	3	2	1	3
9	2	3	1	2	2	3	1	2	1	3	2	1	3	2	1	3	3	1	2	3	1	2	3	2	1	3	1	2	2	3	1	3	1	2	2	1	3	3	1	2	3	1	2	1	3	2	3	1	2
10	2	1	2	3	3	2	1	1	2	3	2	1	3	2	1	3	2	1	3	3	1	2	1	2	3	3	2	1	2	1	3	1	2	3	2	1	3	2	1	3	1	3	2	1	3	2	3	1	2
11	2	2	3	1	1	2	3	2	3	1	3	1	2	2	1	3	3	1	2	2	1	3	3	2	1	3	1	2	2	1	3	2	1	3	1	2	3	3	1	2	2	3	1	2	3	1	2	1	3
12	1	2	1	3	3	1	2	1	3	2	3	1	2	1	2	3	3	1	2	2	1	3	2	1	3	3	1	2	1	2	3	3	2	1	3	1	2	2	1	3	3	1	2	3	2	1	2	1	3
13	1	2	1	3	2	1	3	1	3	2	3	2	1	3	1	2	2	1	3	3	1	2	1	2	3	1			2	3	1	1	2	3	2	1	3		1		2	3	1	2	3	1	3	2	1
14	1	2	1	3	2	3	1	3	1	2	2	1	3	3	1	2	2	3	1	3	1	2	2	1	3	3	1	2	2	3	1	2	1	3	1	2	3	2	1	3	2	1	3	1	2	3	2	3	1
15	1	2	1	3	2	1	3	1	3	2	2	1	3	3	1	2	2	1	3	3	1	2	3	2	1	2	1	3	2	3	1	2	3	1	3	1	2	2	1	3	3	1	2	1	3	2	3	1	2
16	2	3	1	2	3	1	2	3	1	2	3	1	2	3	1	2	1	3	2	2	1	3	2	1	3	3	1	2	3	1	2	2	1	3	3	1	2	2	1	3	3	1	2	3	1	2	2	1	3
17	2	1	2	3	3	1	2	2	3	1	2	1	3	3	1	2	3	1	2	2	1	3	2	3	1	2	1	3	2	1	3	3	1	2	2	1	3	3	1	2	1	2	3	3	1	2	3	1	2
18	2	3	1	2	3	1	2	2	1	3	3	1	2	3	1	2	2	1	3	3	1	2	3	1	2	3	1	2	3	1	2	3	2	1	3	1	2	3	1	2	2	1	3	2	1	3	3	1	2
19	2	2	1	3	2	1	3	2	1	3	3	1	2	2	1	3	3	1	2	3	1	2	3	1	2	3	1	2	2	1	3	3	1	2	2	1	3	2	1	3	2	1	3	3	1	2	2	1	3
20	1	3	1	2	3	1	2	3	1	2	3	1	2	3	1	2	2	1	3	3	1	2	3	1	2	3	1	2	2	1	3	3	1	2	3	1	2	3	1	2	3	1	2	3	1	2	2	1	3
21	2	3	1	2	3	1	2	2	1	3	3	1	2	3	1	2	3	2	1	3	1	2	2	1	3	3	1	2	2	1	3	3	1	2	2	1	3	3	1	2	3	1	2	3	1	2	3	1	2
22	2	1	2	3	1	2	3	1	3	2	3	1	2	2	1	3	2	1	3	2	1	3	2	1	3	1	3	2	1	3	2	2	1	3	3	1	2	2	1	3	1	2	3	1	3	2	3	1	2
23	1	1	3	2	3	1	2	2	1	3	1	3	2	2	1	3	3	1	2	3	1	2	1	2	3	1	2	3	3	2	1	1	3	2	2	1	3	2	1	3	2	1	3	3	2	1	3	2	1
24	2	1	2	3	3	2	1	3	2	1	3	1	2	3	2	1	1	3	2	2	3	1	2	1	3	3	2	1	3	1	2	3	1	2	2	1	3	2	1	3	1	3	2	1	2	3	2	1	3
25	2	1	2	3	3	1	2	1	2	3	2	1	3	1	2	3	3	2	1	2	1	3	2	1	3	2	3	1	2	1	3	1	3	2	3	1	2	2	1	3	1	2	3	2	1	3	2	1	3
26	2	1	2	3	2	1	3	2	1	3	3	1	2	2	1	3	2	3	1	3	1	2	2	3	1	1	2	3	2	1	3	1	3	2	1	2	3	3	1	2	2	1	3	3	1	2	3	1	2
27	2	1	2	3	3	1	2	2	1	3	3	2	1	1	2	3	3	1	2	3	1	2	1	2	3	3	2	1	1	2	3	1	3	2	1	2	3	3	1	2	2	1	3	2	3	1	3	1	2
28	1	3	1	2	3	1	2	3	1	2	3	1	2	2	1	3	3	1	2	3	1	2	2	1	3	1	2	3	1	3	2	3	1	2	1	2	3	3	1	2	1	3	2	2	1	3	2	1	3
29	1	3	1	2	2	1	3	3	1	2	1	3	2	3	1	2	2	1	3	3	1	2	2	1	3	1	2	3	3	1	2	1	2	3	2	1	3	2	1	3	1	2	3	2	1	3	3	1	2
30	2	2	1	3	2	3	1	2	3	1	2	1	3	2	3	1	1	3	2	3	2	1	3	2	1	2	3	1	2	3	1	3	1	2	1	2	3	1	3	2	2	1	3	2	3	1	2	1	3
31	1	2	1	3	2	3	1	2	1	3	2	1	3	2	1	3	3	1	2	3	1	2	2	1	3	3	1	2	3	1	2	3	1	2	2	3	1	2	1	3	2	1	3	3	1	2	3	1	2
32	1	1		2	1	2	3	3	2	1	2	3	1	1	3	2	2	1	3	2	3	1	2	3	1	2	1	3	1	2	3	3	1	2	2	1	3	2	1	3	2	3	1	3	2	1	1	3	2
33	1	1	3	2	3	2	1	1	2	3	2	3	1	3	1	2	3	2	1	3	1	2	3	1	2	3	1	2	3	1	2	2	1	3	2	1	3	3	1	2	1	3	2	2	1	3	1	2	3
34	1	1	3	2	1	3	2	2	3	1	1	2	3	1	2	3	1	3	2	3	2	1	3	1	2	3	2	1	3	1	2	1	2	3	1	3	2	2	1	3	2	3	1	1	2	3	3	1	2
35	2	3	1	2	3	1	2	1	2	3	3	1	2	2	1	3	3	1	2	2	1	3	3	1	2	3	1	2	3	1	2	2	3	1	2	1	3	3	1	2	1	2	3	3	1	2	3	1	2
36	2	2	1	3	2	1	3	3	1	2	1	3	2	1	3	2	3	1	2	2	1	3	3	1	2	2	3	1	3	2	1	1	3	2	1	2	3	1	3	2	1	3	2	2	1	3	3	1	2
37	2	3	1	2	3	1	2	3	1	2	3	1	2	2	1	3	2	1	3	2	3	1	3	1	2	1	2	3	2	1	3				1	2	3	3	1	2	2	1	3	2	3	1	3	1	2
38	2	3	2	1	3	1	2	1	3	2	3	1	2	2	1	3	3	1	2	3	1	2	2	1	3	3	1	2	3	2	1	3	2	1	2	1	3	3	1	2	1	2	3	3	1	2	2	1	3
39	2	3	1	2	3	1	2	2	3	1	2	1	3	3	1	2	2	1	3	3	1	2	1	2	3	1	2	3	3	1	2	1	3	2	2	1	3	2	1	3	2	3	1	3	1	2	3	2	1
40	1	2	3	1	2	1	3	2	3	1	3	1	2	1	2	3	2	1	3	2	1	3	1	3	2	2	3	1	1	2	3	3	1	2	1	3	2	3	1	2	3	1	2	3	2	1	2	1	3
41	1	2	1	3	2	1	3	2	3	1	3	1	2	3	1	2	3	1	2	1	2	3	3	2	1	3	1	2	1	2	3	2	3	1	1	2	3	2	1	3	1	3	2	1	3	2	3	1	2
42	2	3	1	2	2	1	3	3	1	2	3	1	2	3	1	2	3	1	2	3	1	2	2	1	3	3	1	2	2	1	3	2	1	3	2	1	3	3	1	2	3	1	2	3	1	2	2	1	3
43	2	2	1	3	1	2	3	1	3	2	2	1	3	3	1	2	1	3	2	3	2	1	1	3	2	1	3	2	3	2	1	2	1	3	3	1	2	3	1	2	2	1	3	3	1	2	3	1	2
44	2	2	1	3	3	1	2	2	1	3	3	1	2	2	1	3	2	1	3	3	1	2	3	2	1	3	2	1	3	1	2	3	1	2	3	1	2	2	1	3	2	1	3	3	1	2	3	1	2
45	1	3	2	1	2	1	3	1	2	3	2	1	3	2	1	3	3	1	2	3	1	2	3	1	2	2	1	3	2	1	3	2	1	3	3	1	2	1	2	3	1	2	3	1	2	3	2	1	3
46	2	3	1	2	3	1	2	1	3	2	2	1	3	2	1	3	3	1	2	1	2	3	3	1	2	1	3	2	2	1	3	1	3	2	1	3	2	2	1	3	3	2	1	1	2	3	1	2	3
47	1	3	1	2	2	1	3	2	1	3	3	1	2	2	1	3	2	1	3	3	1	2	3	1	2	3	1	2	2	1	3	2	1	3	2	1	3	2	1	3	2	3	1	2	1	3	3	1	2
48	2	1	3	2	2	1	3	1	3	2	3	1	2	2	1	3	2	1	3	2	3	1	1	3	2	1	3	2	1	3	2	1	3	2	1	3	2	2	1	3	1	3	2	2	3	1	2	1	3
49	2	1	3	2	1	2	3	1	3	2	3	1	2	2	1	3	1	3	2	2	3	1	1	3	2	2	3	1	2	3	1	1	2	3	1	3	2	1	2	3	1	3	2	1	3	2	1	2	3
50	2	1	2	3	1	2	3	2	1	3	3	1	2	1	3	2	2	3	1	3	1	2	2	1	3	1	2	3	1	3	2	3	1	2	2	1	3	2	1	3	1	3	2	3	1	2	3	2	1
51	1	2	1	3	3	1	2	2	1	3	3	1	2	1	2	3	2	1	3	2	1	3	3	1	2	2	1	3	3	2	1	1	3	2	2	1	3	3	1	2	3	1	2	3	1	2	3	1	2
52	2	3	2	1	2	3	1	1	2	3	3	1	2	2	1	3	1	2	3	1	2	3	2	3	1	3	1	2	1	2	3	1	3	2	2	1	3	2	1	3	1	3	2	2	1	3	2	1	3
53	1	3	1	2	3	2	1	1	3	2	3	2	1	1	3	2	2	3	1	1	2	3	3	1	2	2	1	3	1	2	3	1	2	3	3	1	2	2	1	3	2	1	3	3	1	2	3	1	2
54	1	1	2	3	2	3	1	2	3	1	2	3	1	1	2	3	1	2	3	2	1	3	1	3	2	1	2	3	2	3	1	2	3	1	1	2	3	2	1	3	1	2	3	2	3	1	1	2	3
55	1	2	1	3	3	1	2	2	1	3	3	1	2	2	1	3	3	1	2	3	1	2	2	1	3	3	1	2	3	1	2	3	1	2	2	1	3	2	1	3	3	1	2	3	1	2	3	1	2
56	1	2	3	1	1	3	2	1	2	3	3	1	2	2	1	3	3	1	2	3	2	1	3	1	2	2	1	3	2	1	3	1	3	2	2	1	3	2	3	1	3	1	2	3	1	2	1	2	3
57	1	3	1	2	1	2	3	1	2	3	2	1	3	1	3	2	3	1	2	3	1	2	3	2	1	3	1	2	3	1	2	2	3	1	2	1	3	2	1	3	1	2	3	1	3	2	2	1	3
58	1	1	3	2	2	3	1	1	3	2	1	3	2	2	3	1	1	3	2	2	1	3	1	3	2	2	3	1	2	3	1	3	1	2	1	2	3	2	1	3	1	3	2	1	3	2	3	2	1
59	1	2	3	1	3	1	2	3	1	2	2	1	3	3	1	2	2	1	3	2	3	1	3	2	1	2	1	3	2	3	1	1	3	2	2	3	1	2	3	1	1	2	3	1	3	2	2	1	3
60	1	2	1	3	3	1	2	3	2	1	3	1	2	2	1	3	3	1	2	2	3	1	2	1	3	2	1	3	1	3	2	2	1	3	2	1	3	3	1	2	1	2	3	3	1	2	2	1	3
61	1	3	1	2	3	1	2	3	2	1	3	1	2	3	1	2	1	2	3	2	3	1	1	3	2	2	1	3	3	1	2	1	3	2	2	3	1	2	1	3	3	1	2	2	1	3	1	3	2
62	1	2	1	3	2	1	3	3	1	2	3	1	2	3	1	2	3	1	2	2	1	3	2	1	3	2	1	3	3	1	2	2	1	3	3	1	2	3	1	2	2	1	3	2	1	3	3	1	2
63	1	2	1	3	3	1	2	1	3	2	2	1	3	1	2	3	1	3	2	3	2	1	3	1	2	1	2	3	3	2	1	1	3	2	3	1	2	3	1	2	1	3	2	3	1	2	2	1	3
64	1	3	1	2	1	3	2	1	2	3	2	1	3	3	1	2	2	3	1	3	2	1	1	2	3	1	2	3	2	1	3	2	1	3	3	1	2	2	1	3	1	2	3	2	1	3	3	1	2
65	1	1	3	2	3	1	2	2	1	3	2	1	3	1	2	3	1	3	2	3	2	1	1	3	2	3	1	2	2	1	3	1	3	2	1	2	3	2	1	3	1	2	3	1	3	2	1	3	2
66	1	2	1	3	2	1	3	1	2	3	2	3	1	3	2	1	1	3	2	1	2	3	1	3	2	2	1	3	3	1	2	1	2	3	1	3	2	2	1	3	1	3	2	2	3	1	3	1	2
[truncated: 27 more columns]

## Sheet: Female dominance 
		Forced-choice test results
id	rater_sex	F1-105	F1-50	F1-85	F2-105	F2-50	F2-85	F3-105	F3-50	F3-85	F4-105	F4-50	F4-85	F5-105	F5-50	F5-85	F6-105	F6-50	F6-85	F7-105	F7-50	F7-85	F8-105	F8-50	F8-85	F9-105	F9-50	F9-85	F10-105	F10-50	F10-85	F11-105	F11-50	F11-85	F12-105	F12-50	F12-85	F13-105	F13-50	F13-85	F14-105	F14-50	F14-85	F15-0_105	F15-0_50	F15-0_85	F16_105	F16_50	F16_85
1	2	2	3	1	2	1	3	2	1	3	1	3	2	2	1	3	1	3	2	1	2	3	3	1	2	1	2	3	3	2	1	3	2	1	1	3	2	2	3	1	1	3	2	3	1	2	1	2	3
2	2	3	2	1	3	1	2	1	3	2	3	1	2	3	2	1	3	2	1	3	1	2	2	3	1	1	3	2	2	3	1	1	3	2	3	2	1	2	3	1	3	1	2	3	1	2	3	1	2
3	2	3	2	1	1	3	2	2	1	3	1	3	2	2	3	1	3	1	2	2	1	3	1	3	2	2	1	3	2	1	3	1	3	2	2	3	1	2	3	1	3	1	2	2	1	3	1	3	2
4	1	1	3	2	1	3	2	3	1	2	2	1	3	3	1	2	3	1	2	2	1	3	2	1	3	3	2	1	3	2	1	3	1	2	2	1	3	1	3	2	2	1	3	3	1	2	1	3	2
5	1	2	3	1	1	2	3	3	2	1	1	3	2	1	3	2	1	3	2	3	2	1	3	1	2	3	2	1	3	2	1	2	1	3	1	2	3	2	3	1	1	3	2	2	3	1	2	3	1
6	2	3	1	2	2	1	3	1	2	3	3	1	2	1	3	2	3	1	2	1	3	2	3	2	1	2	3	1	2	1	3	1	2	3	3	2	1	2	1	3	1	2	3	1	3	2	2	1	3
7	2	2	3	1	2	3	1	1	3	2	1	3	2	2	1	3	3	1	2	3	1	2	2	1	3	1	3	2	2	3	1	3	1	2	1	2	3	1	2	3	3	1	2	2	1	3	3	1	2
8	1	3	1	2	2	3	1	1	3	2	3	1	2	2	3	1	3	1	2	2	1	3	3	1	2	2	3	1	2	3	1	2	3	1	3	2	1	1	3	2	3	1	2	1	3	2	3	2	1
9	2	3	1	2	2	1	3	1	2	3	3	1	2	3	1	2	3	1	2	3	1	2	3	2	1	3	2	1	3	1	2	3	1	2	3	2	1	1	3	2	3	1	2	3	1	2	3	1	2
10	1	3	1	2	1	3	2	3	2	1	2	1	3	3	2	1	1	3	2	2	3	1	2	1	3	1	2	3	1	3	2	1	2	3	2	3	1	2	1	3	3	2	1	1	3	2	1	3	2
11	1	2	1	3	2	1	3	1	2	3	2	1	3	1	2	3	3	1	2	3	1	2	3	2	1	1	2	3	2	1	3	3	1	2	3	1	2	2	1	3	3	1	2	3	1	2	2	1	3
12	2	1	3	2	1	3	2	3	1	2	3	1	2	1	3	2	3	2	1	1	3	2	1	3	2	2	1	3	2	3	1	2	1	3	3	2	1	1	3	2	2	3	1	2	3	1	3	2	1
13	1	3	1	2	2	1	3	2	3	1	2	1	3	3	1	2	3	1	2	3	1	2	2	3	1	2	1	3	2	3	1	1	2	3	3	2	1	1	2	3	3	1	2	1	3	2	3	2	1
14	1	1	2	3	3	1	2	3	2	1	2	1	3	2	3	1	2	3	1	2	1	3	3	1	2	2	1	3	3	1	2	2	1	3	2	1	3	1	3	2	3	1	2	3	1	2	1	3	2
15	1	3	2	1	3	1	2	2	1	3	1	2	3	3	1	2	3	1	2	3	1	2	3	2	1	1	2	3	1	2	3	1	2	3	3	2	1	1	2	3	2	1	3	3	1	2	2	1	3
16	2	2	3	1	1	3	2	2	1	3	3	1	2	3	2	1	2	3	1	3	1	2	2	1	3	2	1	3	1	2	3	2	1	3	2	1	3	2	3	1	2	1	3	1	3	2	1	2	3
17	2	1	2	3	1	3	2	2	1	3	3	1	2	1	2	3	2	1	3	1	3	2	3	1	2	3	1	2	2	1	3	1	2	3	3	2	1	2	3	1	3	1	2	3	1	2	3	2	1
18	2	2	1	3	1	3	2	1	2	3	3	1	2	2	3	1	3	1	2	3	1	2	3	1	2	2	1	3	3	2	1	3	1	2	2	1	3	3	1	2	1	3	2	1	3	2	3	1	2
19	2	3	1	2	2	1	3	2	3	1	2	1	3	3	1	2	3	2	1	2	1	3	1	3	2	3	2	1	2	1	3	3	2	1	2	3	1	1	3	2	2	3	1	3	1	2	3	1	2
20	2	3	1	2	1	2	3	3	1	2	3	1	2	2	1	3	3	1	2	2	1	3	2	1	3	1	3	2	2	1	3	3	1	2	1	2	3	1	3	2	2	1	3	3	1	2	1	2	3
21	2	2	1	3	3	1	2	3	1	2	3	2	1	2	3	1	3	2	1	3	2	1	3	1	2	2	1	3	2	1	3	2	1	3	2	1	3	1	3	2	3	1	2	2	1	3	2	1	3
22	2	2	3	1	1	2	3	3	1	2	1	2	3	2	3	1	3	2	1	2	1	3	3	1	2	2	1	3	1	3	2	3	1	2	2	3	1	1	3	2	3	1	2	1	2	3	3	2	1
23	2	1	2	3	1	3	2	3	1	2	2	1	3	3	2	1	2	3	1	3	1	2	2	1	3	3	1	2	1	2	3	3	1	2	3	1	2	3	1	2	3	1	2	2	1	3	2	1	3
24	1	1	2	3	3	1	2	2	1	3	2	1	3	3	1	2	3	1	2	1	3	2	3	1	2	3	1	2	2	3	1	2	1	3	1	3	2	3	1	2	3	2	1	2	1	3	3	2	1
25	2	1	2	3	2	3	1	3	2	1	3	1	2	2	3	1	2	1	3	3	2	1	1	3	2	1	2	3	3	1	2	3	1	2	3	2	1	2	3	1	3	1	2	3	1	2	1	3	2
26	1	3	2	1	1	2	3	1	2	3	1	2	3	2	3	1	3	2	1	3	2	1	2	1	3	3	2	1	3	1	2	1	3	2	1	3	2	2	3	1	3	1	2	3	1	2	2	1	3
27	2	2	1	3	2	1	3	3	1	2	1	3	2	2	3	1	3	1	2	1	2	3	2	3	1	2	1	3	2	3	1	2	1	3	3	1	2	2	3	1	1	3	2	3	1	2	2	3	1
28	1	1	3	2	1	3	2	2	3	1	1	3	2	3	2	1	3	1	2	3	1	2	2	3	1	1	2	3	2	1	3	1	3	2	3	2	1	1	3	2	2	1	3	1	2	3	1	2	3
29	2	2	1	3	1	2	3	3	1	2	3	1	2	3	1	2	3	1	2	3	1	2	3	1	2	2	1	3	3	1	2	3	1	2	3	2	1	3	1	2	3	1	2	3	1	2	1	3	2
30	2	2	3	1	3	1	2	2	1	3	2	3	1	2	3	1	2	3	1	2	1	3	1	3	2	3	1	2	1	2	3	1	3	2	3	2	1	3	1	2	2	3	1	3	1	2	2	1	3
31	2	1	3	2	1	2	3	3	1	2	3	1	2	2	1	3				3	1	2	3	2	1	1	2	3	1	3	2	3	1	2	3	2	1	2	1	3	3	1	2	2	1	3	3	2	1
32	2	2	1	3	2	1	3	1	3	2	2	1	3	2	1	3	3	1	2	2	1	3	2	1	3	2	1	3	2	1	3	2	1	3	3	2	1	2	1	3	3	1	2	1	3	2	3	1	2
33	2	3	1	2	2	1	3	2	3	1	2	1	3	2	1	3	3	1	2	3	1	2	2	1	3	1	2	3	3	1	2	1	2	3	3	1	2	2	3	1	3	1	2	1	2	3	2	1	3
34	2	1	3	2	2	3	1	3	1	2	3	1	2	1	3	2	2	1	3	3	1	2	3	1	2	2	1	3	2	3	1	3	1	2	2	1	3	3	1	2	3	1	2	3	1	2	1	3	2
35	2	2	1	3	1	3	2	2	1	3	2	3	1	2	1	3	3	2	1	3	1	2	3	1	2	2	1	3	1	2	3	3	1	2	3	1	2	2	3	1	2	1	3	3	1	2	1	3	2
36	2	3	2	1	1	2	3	3	1	2	2	1	3	1	2	3	3	1	2	2	1	3	2	1	3	3	2	1	2	1	3	3	1	2	1	3	2	2	3	1	3	1	2	3	1	2	3	1	2
37	1	1	3	2	3	1	2	3	2	1	3	1	2	2	3	1	2	1	3	3	2	1	3	2	1	2	1	3	3	2	1	2	1	3	2	3	1	3	2	1	3	1	2	2	1	3	1	3	2
38	1	3	1	2	2	3	1	3	2	1	3	1	2	2	1	3	3	1	2	3	1	2	3	1	2	3	1	2	1	2	3	3	2	1	3	1	2	3	1	2	3	1	2	2	1	3	3	1	2
39	2	2	1	3	1	3	2	3	1	2	3	1	2	3	1	2	2	1	3	3	1	2	3	1	2	3	1	2	2	1	3	1	3	2	3	2	1	1	2	3	2	1	3	2	1	3	3	1	2
40	1	3	1	2	2	1	3	3	1	2	2	1	3	3	1	2	3	1	2	2	1	3	2	1	3	3	1	2	3	1	2	1	2	3	3	2	1	2	3	1	3	1	2	3	1	2	2	1	3
41	1	1	3	2	3	1	2	3	1	2	2	1	3	1	3	2	3	1	2	3	1	2	2	1	3	3	2	1	2	3	1	2	1	3	3	1	2	2	3	1	3	1	2	2	1	3	2	1	3
42	1	1	3	2	2	3	1	3	2	1	2	1	3	2	3	1	3	2	1	1	3	2	2	3	1	1	2	3	1	2	3	2	3	1	2	3	1	2	3	1	3	1	2	1	2	3	2	3	1
43	1	3	2	1	1	2	3	3	1	2	1	2	3	2	3	1	3	1	2	3	2	1	3	2	1	2	1	3	2	1	3	1	2	3	3	2	1	1	2	3	3	1	2	1	2	3	2	1	3
44	1	3	1	2	1	3	2	3	1	2	2	1	3	3	1	2	3	1	2	3	1	2	1	3	2	3	1	2	2	1	3	3	1	2	3	1	2	3	1	2	3	1	2	3	1	2	2	1	3
45	1	1	3	2	1	3	2	3	2	1	3	2	1	1	2	3	3	1	2	2	3	1	3	2	1	1	2	3	3	2	1	1	2	3	3	2	1	1	2	3	2	1	3	2	1	3	2	3	1
46	1	3	1	2	3	1	2	3	1	2	2	1	3	1	3	2	3	1	2	1	2	3	2	1	3	3	1	2	1	2	3	3	1	2	2	3	1	3	2	1	3	1	2	3	1	2	2	1	3
47	1	3	2	1	2	1	3	1	2	3	3	2	1	2	3	1	3	2	1	2	1	3	3	1	2	2	3	1	1	3	2	1	2	3				3	1	2	1	2	3	1	2	3	3	1	2
48	1	3	1	2	3	1	2	3	1	2	2	1	3	3	1	2	1	3	2	2	1	3	3	2	1	3	1	2	3	2	1	2	1	3	3	1	2	1	3	2	2	1	3	1	3	2	3	2	1
49	1	2	1	3	3	2	1	3	1	2	3	1	2	3	2	1	3	1	2	2	1	3	3	1	2	2	1	3	1	2	3	2	1	3	3	2	1	3	1	2	1	2	3	3	2	1	1	3	2
50	2	3	2	1	2	1	3	1	3	2	2	1	3	3	1	2	1	3	2	3	1	2	2	3	1	2	3	1	3	1	2	2	1	3	1	2	3	2	3	1	1	3	2	3	2	1	3	1	2
51	1	3	1	2	1	3	2	3	2	1	3	1	2	3	2	1	3	1	2	1	2	3	3	2	1	2	1	3	3	2	1	3	1	2	3	2	1	2	3	1	3	1	2	2	1	3	1	2	3
52	1	3	1	2	2	1	3	3	1	2	3	1	2	1	3	2	3	2	1	1	3	2	3	2	1	2	3	1	2	1	3	1	3	2	3	2	1	2	1	3	3	1	2	3	1	2	3	2	1
53	1	2	3	1	2	1	3	3	1	2	2	3	1	3	2	1	3	1	2	3	1	2	2	1	3	3	2	1	2	1	3	1	3	2	3	2	1	2	1	3	2	1	3	3	2	1	3	1	2
54	2	1	3	2	2	3	1	1	3	2	2	1	3	2	3	1	1	3	2	1	3	2	1	3	2	2	3	1	2	3	1	3	2	1	2	3	1	1	3	2	3	2	1	1	3	2	3	2	1
55	2	3	2	1	2	1	3	3	2	1	3	1	2	3	1	2	3	2	1	2	3	1	3	2	1	3	1	2	3	2	1	3	1	2	3	1	2	3	1	2	3	2	1	2	1	3	1	2	3
56	1	2	3	1	3	2	1	3	2	1	3	1	2	2	3	1	3	1	2	1	2	3	3	2	1	2	1	3	2	3	1	2	1	3	3	1	2	2	3	1	1	3	2	3	1	2	1	3	2
57	2	3	1	2	3	1	2	1	3	2	2	1	3	2	1	3	3	1	2	2	1	3	1	2	3	3	1	2	3	1	2	1	3	2	3	1	2	2	3	1	3	2	1	2	1	3	3	1	2
[truncated: 27 more columns]

## Sheet: Male attractiveness 
		Forced-choice test results
id	rater_sex	M1-105	M1-50	M1-85	M2-105	M2-50	M2-85	M3-105	M3-50	M3-85	M4-105	M4-50	M4-85	M5-105	M5-50	M5-85	M6-105	M6-50	M6-85	M7-105	M7-50	M7-85	M8-105	M8-50	M8-85	M9-105	M9-50	M9-85	M11-105	M11-50	M11-85	M12-105	M12-50	M12-85	M13-105	M13-50	M13-85	M14-105	M14-50	M14-85	M15-105	M15-50	M15-85	M16-105	M16-50	M16-85	M17-105	M17-50	M17-85
1	2	3	1	2	3	2	1	3	1	2	3	1	2	3	2	1	3	1	2	1	2	3	1	2	3	3	1	2	3	1	2	3	1	2	2	1	3	1	3	2	2	1	3	3	1	2
2	1	3	1	2	3	1	2	3	1	2	3	1	2	2	1	3	3	1	2	3	1	2	3	1	2	2	1	3	2	1	3	2	1	3	2	1	3	1	3	2	2	1	3	2	1	3	2	1	3
3	2	3	1	2	2	1	3	2	1	3	3	1	2	2	1	3	3	1	2	2	1	3	2	1	3	3	1	2	2	1	3	3	1	2	3	1	2	1	2	3	2	1	3	3	1	2	3	1	2
4	2	2	1	3	3	1	2	2	1	3	3	1	2	1	3	2	3	1	2	3	1	2	2	1	3	3	1	2	3	1	2	1	3	2	2	1	3	2	3	1	3	2	1	2	1	3	2	1	3
5	2	2	1	3	3	1	2	3	1	2	3	1	2	3	2	1	3	1	2	1	2	3	2	1	3	3	2	1	3	2	1	2	3	1	3	2	1	1	3	2	2	3	1	2	1	3	3	1	2
6	2	2	1	3	2	1	3	3	1	2	3	1	2	3	2	1	2	1	3	2	1	3	3	1	2	2	1	3	2	3	1	3	1	2	2	1	3	1	3	2	3	1	2	3	2	1	3	1	2
7	2	3	1	2	3	1	2	2	1	3	2	1	3	3	1	2	1	3	2	2	1	3	2	1	3	2	1	3	2	1	3	2	1	3	3	1	2	2	1	3	2	1	3	2	1	3	2	1	3
8	2	2	1	3	3	1	2	2	1	3	2	1	3	1	2	3	1	2	3	1	2	3	3	2	1	1	2	3	2	1	3	3	1	2	1	2	3	1	3	2	3	1	2	1	3	2	3	2	1
9	2	3	1	2	3	2	1	2	3	1	2	1	3	3	2	1	1	2	3	2	1	3	2	1	3	1	2	3	3	1	2	3	1	2	3	2	1	1	3	2	2	3	1	1	2	3	3	1	2
10	2	2	1	3	2	1	3	2	1	3	3	1	2	2	1	3	3	1	2	2	1	3	2	1	3	3	1	2	3	2	1	2	1	3	2	1	3	2	3	1	2	1	3	2	1	3	3	1	2
11	1	3	1	2	3	2	1	3	1	2	3	2	1	3	1	2	3	1	2	1	2	3	3	2	1	3	2	1	2	1	3	3	2	1	3	1	2	2	1	3	2	3	1	2	1	3	3	1	2
12	1	3	1	2	1	3	2	2	1	3	3	2	1	3	1	2	2	1	3	2	1	3	3	1	2	2	1	3	2	1	3	3	1	2	2	1	3	3	1	2	2	1	3	2	1	3	3	1	2
13	1	3	1	2	3	2	1	2	1	3	2	1	3	3	1	2	2	1	3	2	1	3	2	1	3	3	1	2	3	1	2	3	1	2	3	1	2	2	3	1	3	1	2	2	1	3	3	1	2
14	2	3	1	2	1	2	3	2	1	3	2	1	3	2	3	1	2	1	3	2	1	3	3	1	2	3	1	2	3	2	1	3	1	2	2	1	3	1	2	3	2	1	3	3	1	2	3	1	2
15	1	3	1	2	3	1	2	3	1	2	3	1	2	3	1	2	2	1	3	3	1	2	3	1	2	3	1	2	3	1	2	2	1	3	3	1	2	3	2	1	2	1	3	3	1	2	3	1	2
16	2	3	1	2	3	1	2	2	1	3	3	1	2	3	1	2	2	1	3	2	1	3	3	1	2	2	1	3	3	1	2	3	1	2	2	1	3	3	1	2	3	1	2	2	1	3	2	1	3
17	1	2	1	3	3	1	2	2	1	3	3	1	2	2	1	3	1	3	2	3	1	2	1	2	3	3	1	2	2	1	3	1	2	3	2	1	3	1	3	2	1	3	2	2	1	3	2	1	3
18	1	3	1	2	3	1	2	3	1	2	2	1	3	2	1	3	2	1	3	2	1	3	2	1	3	3	1	2	2	1	3	2	1	3	2	1	3	2	1	3	3	1	2	3	1	2	3	1	2
19	1	3	1	2	2	1	3	3	1	2	3	1	2	1	2	3	2	1	3	2	1	3	2	1	3	3	1	2	2	1	3	3	1	2	2	1	3	3	1	2	3	1	2	3	1	2	3	1	2
20	2	3	1	2	3	2	1	3	1	2	2	1	3	2	1	3	3	1	2	2	1	3	2	1	3	1	2	3	2	1	3	1	2	3	3	1	2	2	3	1	3	1	2	2	1	3	2	1	3
21	2	2	1	3	2	1	3	3	1	2	3	1	2	3	2	1	3	1	2	3	1	2	3	1	2	2	1	3	3	1	2	3	1	2	3	1	2	1	3	2	3	1	2	3	1	2	2	1	3
22	1	2	1	3	3	1	2	2	1	3	3	1	2	3	1	2	2	3	1	2	1	3	2	1	3	2	1	3	3	1	2	2	1	3	1	2	3	3	1	2	2	1	3	2	1	3	3	1	2
23	2	2	1	3	3	1	2	3	1	2	3	1	2	2	1	3	3	1	2	1	2	3	3	1	2	2	1	3	2	1	3	1	2	3	3	1	2	2	3	1	2	1	3	3	1	2	2	3	1
24	1	2	1	3	3	1	2	2	1	3	3	1	2	3	1	2	1	2	3	3	1	2	3	1	2	2	1	3	3	1	2	2	1	3	2	1	3	1	3	2	2	1	3	3	1	2	3	1	2
25	2	2	1	3	3	1	2	2	1	3	2	1	3	3	2	1	2	1	3	3	1	2	2	1	3	3	1	2	2	1	3	2	1	3	3	1	2	2	3	1	2	1	3	3	1	2	3	1	2
26	1	2	1	3	3	1	2	2	1	3	2	1	3	2	3	1	3	2	1	2	1	3	3	1	2	3	1	2	3	1	2	1	2	3	3	1	2	2	3	1	2	1	3	2	3	1	2	1	3
27	2	2	1	3	3	1	2	2	1	3	3	1	2	2	1	3	2	1	3	2	1	3	3	1	2	3	1	2	2	1	3	1	3	2	3	1	2	2	3	1	2	1	3	2	1	3	2	1	3
28	2	3	1	2	3	1	2	2	1	3	2	1	3	3	1	2	3	1	2	2	1	3	3	1	2	3	1	2	2	1	3	2	3	1	3	1	2	1	3	2	2	1	3	3	1	2	3	1	2
29	2	2	1	3	3	1	2	2	1	3	3	1	2	1	3	2	1	2	3	3	1	2	1	2	3	2	1	3	3	2	1	2	1	3	2	1	3	1	3	2	3	2	1	1	2	3	2	1	3
30	2	2	1	3	2	1	3	2	1	3	3	1	2	2	1	3	3	1	2	2	1	3	2	1	3	2	1	3	2	1	3	2	1	3	2	1	3	2	3	1	3	1	2	3	1	2	2	1	3
31	2	2	1	3	3	2	1	2	1	3	1	2	3	3	1	2	3	1	2	3	1	2	1	2	3	2	1	3	2	1	3	2	3	1	2	1	3	1	2	3	2	1	3	3	1	2	2	1	3
32	2	3	1	2	3	1	2	2	1	3	2	1	3	1	2	3	3	1	2	3	1	2	3	1	2	3	1	2	3	1	2	1	3	2	3	1	2	2	3	1	2	1	3	1	2	3	3	1	2
33	2	2	1	3	3	1	2	2	1	3	3	1	2	1	3	2	3	1	2	2	1	3	3	1	2	3	1	2	3	1	2	3	1	2	1	2	3	1	3	2	2	1	3	3	1	2	2	1	3
34	2	3	1	2	3	1	2	2	1	3	3	2	1	2	1	3	1	2	3	2	1	3	1	2	3	1	2	3	3	1	2	1	2	3	3	1	2	3	2	1	2	3	1	2	1	3	3	1	2
35	2	2	1	3	3	2	1	3	1	2	3	1	2	3	1	2	3	1	2	3	1	2	2	1	3	3	1	2	2	1	3	3	1	2	3	1	2	2	3	1	3	1	2	2	1	3	3	1	2
36	2	3	1	2	2	1	3	3	2	1	3	1	2	3	2	1	3	1	2	3	1	2	2	1	3	1	2	3	3	1	2	1	2	3	1	3	2	1	3	2	3	1	2	1	2	3	2	1	3
37	2	3	1	2	3	1	2	1	2	3	3	1	2	2	3	1	2	1	3	2	1	3	2	1	3	2	1	3	3	1	2	2	1	3	2	3	1	1	3	2	2	1	3	2	3	1	2	1	3
38	2	2	1	3	2	1	3	3	1	2	3	1	2	2	3	1	3	1	2	2	1	3	3	1	2	3	1	2	3	1	2	2	1	3	3	1	2	2	1	3	3	1	2	3	1	2	2	1	3
39	1	2	1	3	2	1	3	2	3	1	3	1	2	3	2	1	3	2	1	1	2	3	3	1	2	1	2	3	2	1	3	3	2	1	3	1	2	2	1	3	3	1	2	3	1	2	3	1	2
40	1	3	1	2	3	1	2	2	1	3	3	2	1	1	3	2	2	1	3	3	1	2	3	1	2	3	1	2	2	1	3	2	3	1	3	1	2	2	1	3				3	1	2	1	3	2
41	2	2	1	3	3	1	2	2	1	3	3	1	2	3	1	2	3	1	2	2	1	3	3	1	2	3	1	2	2	1	3	2	1	3	2	1	3	3	1	2	2	1	3	3	1	2	2	1	3
42	1	3	1	2	3	1	2	2	1	3	3	2	1	1	2	3	2	1	3	1	2	3	3	1	2	3	1	2	3	1	2	3	2	1	2	1	3	3	2	1	2	1	3	1	3	2	3	1	2
43	1	2	1	3	3	1	2	3	1	2	2	1	3	2	3	1	2	1	3	3	1	2	3	1	2	3	1	2	2	1	3	3	1	2	2	1	3	2	3	1	2	1	3	1	3	2	3	2	1
44	1	3	1	2	3	1	2	2	1	3	3	1	2	3	1	2	2	1	3	3	1	2	3	1	2	2	1	3	2	1	3	2	1	3	3	1	2	1	3	2	3	1	2	3	1	2	3	1	2
45	2	2	1	3	3	1	2	3	1	2	3	1	2	1	2	3	3	1	2	2	1	3	2	1	3	2	1	3	3	2	1	3	1	2	3	1	2	3	1	2	2	1	3	2	1	3	3	1	2
46	1	3	1	2	3	1	2	2	1	3	2	1	3	2	1	3	3	1	2	1	2	3	2	1	3	2	1	3	2	1	3	2	1	3	3	1	2	2	3	1	3	1	2	2	1	3	2	1	3
47	1	2	1	3	3	1	2	2	1	3	3	1	2	3	2	1	3	1	2	3	1	2	3	2	1	2	1	3	3	2	1	1	2	3	3	1	2	3	1	2	3	1	2	2	1	3	2	1	3
48	1	3	2	1	3	1	2	1	2	3	3	2	1	2	3	1	3	2	1	1	2	3	3	1	2	2	3	1	1	3	2	2	3	1	1	3	2	2	3	1	2	1	3	1	2	3	2	1	3
49	1	3	1	2	3	1	2	2	1	3	3	1	2	3	2	1	2	1	3	2	1	3	3	1	2	3	1	2	1	2	3	2	1	3	3	1	2	1	3	2	2	1	3	3	1	2	3	1	2
50	1	3	1	2	3	1	2	3	1	2	1	2	3	3	1	2	2	1	3	2	1	3	3	1	2	2	1	3	3	1	2	3	1	2	3	1	2	3	1	2	2	1	3	2	1	3	2	1	3
51	2	2	1	3	3	1	2	2	1	3	2	1	3	3	1	2	1	2	3	2	1	3	2	1	3	2	1	3	2	1	3	3	1	2	2	1	3	1	3	2	2	1	3	2	1	3	2	1	3
52	1	3	1	2	2	1	3	1	3	2	3	1	2	3	2	1	2	1	3	1	3	2	3	1	2	1	2	3	2	3	1	1	2	3	2	3	1	2	3	1	2	1	3	1	3	2	2	1	3
53	1	2	1	3	2	1	3	3	1	2	3	1	2	3	2	1	3	1	2	3	1	2	3	1	2	3	1	2	2	1	3	3	1	2	2	1	3	3	1	2	3	1	2	3	1	2	2	1	3
54	1	1	2	3	3	1	2	2	1	3	1	2	3	3	1	2	3	1	2	3	1	2	1	3	2	1	2	3	3	2	1	2	1	3	3	1	2	2	1	3	2	1	3	3	1	2	2	1	3
55	1	2	3	1	2	3	1	2	1	3	3	1	2	3	2	1	3	1	2	2	1	3	3	1	2	3	2	1	1	2	3	1	2	3	3	1	2	2	1	3	3	1	2	1	3	2	2	1	3
[truncated: 30 more columns]

## Sheet: Male masculinity
		Forced-choice test results
id	rater_sex	M1-105	M1-50	M1-85	M2-105	M2-50	M2-85	M3-105	M3-50	M3-85	M4-105	M4-50	M4-85	M5-105	M5-50	M5-85	M6-105	M6-50	M6-85	M7-105	M7-50	M7-85	M8-105	M8-50	M8-85	M9-105	M9-50	M9-85	M11-105	M11-50	M11-85	M12-105	M12-50	M12-85	M13-105	M13-50	M13-85	M14-105	M14-50	M14-85	M15-105	M15-50	M15-85	M16-105	M16-50	M16-85	M17-105	M17-50	M17-85
1	2	3	1	2	2	3	1	1	2	3	3	1	2	3	1	2	1	3	2	3	1	2	2	1	3	2	1	3	3	1	2	3	2	1	3	2	1	2	3	1	2	1	3	3	1	2	3	1	2
2	2	2	1	3	2	1	3	2	1	3	3	1	2	3	1	2	3	1	2	2	1	3	3	1	2	2	1	3	1	2	3	2	1	3	3	1	2	3	1	2	3	1	2	3	1	2	3	1	2
3	1	3	1	2	3	1	2	3	1	2	3	1	2	2	1	3	3	1	2	2	1	3	3	1	2	2	1	3	3	1	2	3	1	2	3	1	2	2	1	3	3	1	2	2	1	3	2	1	3
4	1	3	1	2	2	3	1	3	1	2	3	1	2	2	1	3	3	2	1	3	2	1	3	1	2	3	2	1	2	1	3	3	1	2	3	1	2	2	1	3	2	1	3	2	1	3	2	1	3
5	2	2	1	3	3	1	2	3	1	2	3	1	2	3	1	2	3	1	2	3	1	2	3	2	1	3	1	2	3	1	2	3	2	1	3	2	1	2	1	3	3	1	2	3	1	2	3	1	2
6	2	1	3	2	3	1	2	3	2	1	1	2	3	3	2	1	3	2	1	1	3	2	3	1	2	3	2	1	2	1	3	1	3	2	3	1	2	3	1	2	2	1	3	2	3	1	2	1	3
7	1	3	1	2	1	2	3	3	1	2	2	3	1	3	2	1	3	1	2	2	1	3	3	1	2	3	2	1	2	1	3	1	3	2	2	1	3	3	2	1	2	1	3	3	2	1	2	1	3
8	2	2	1	3	1	2	3	3	1	2	3	1	2	3	2	1	1	3	2	3	2	1	3	1	2	3	2	1	2	1	3	3	1	2	3	1	2	2	1	3	3	1	2	3	1	2	3	1	2
9	2	3	1	2	2	1	3	1	3	2	3	1	2	3	1	2	3	1	2	3	2	1	3	1	2	3	1	2	1	2	3	2	3	1	3	1	2	2	3	1	3	1	2	3	2	1	3	1	2
10	2	3	1	2	2	1	3	3	1	2	3	1	2	3	1	2	3	1	2	2	1	3	2	1	3	2	1	3	3	1	2	3	1	2	3	1	2	3	1	2	2	1	3	3	1	2	2	1	3
11	1	3	1	2	3	1	2	3	1	2	3	1	2	3	1	2	3	1	2	2	1	3	3	1	2	2	1	3	2	1	3	3	1	2	3	1	2	2	1	3	2	1	3	3	1	2	2	1	3
12	2	3	1	2	3	2	1	3	1	2	3	1	2	3	1	2	3	1	2	3	1	2	2	1	3	2	1	3	3	1	2	3	2	1	3	1	2	1	2	3	2	1	3	3	1	2	2	1	3
13	2	2	3	1	3	1	2	1	3	2	1	3	2	1	2	3	1	3	2	2	1	3	1	3	2	2	1	3	3	1	2	1	3	2	3	1	1	3	1	2	1	3	2	2	3	1	2	3	1
14	1	3	1	2	3	1	2	3	1	2	3	1	2	3	1	2	3	1	2	3	1	2	3	1	2	3	1	2	3	1	2	2	1	3	3	1	2	2	1	3	2	1	3	3	1	2	2	1	3
15	2	3	1	2	3	1	2	2	1	3	3	1	2	3	1	2	3	1	2	3	1	2	3	1	2	2	1	3	3	1	2	3	1	2	3	1	2	2	1	3	3	1	2	3	1	2	2	1	3
16	1	2	1	3	3	1	2	2	1	3	2	1	3	3	1	2	3	1	2	1	2	3	2	1	3	2	1	3	2	1	3	2	1	3	3	1	2	2	1	3	3	1	2	2	3	1	2	1	3
17	1	2	1	3	3	1	2	3	1	2	3	1	2	3	1	2	3	1	2	3	1	2	3	1	2	3	1	2	3	1	2	2	1	3	3	1	2	3	2	1	2	1	3	2	1	3	3	1	2
18	2	2	1	3	3	1	2	2	1	3	3	1	2	3	1	2	3	1	2	3	1	2	2	1	3	3	1	2	3	1	2	3	1	2	1	3	2	2	3	1	3	1	2	3	1	2	3	1	2
19	2	3	1	2	3	2	1	1	3	2	3	1	2	2	1	3	2	1	3	3	2	1	3	1	2	3	1	2	3	2	1	2	1	3	3	1	2	1	2	3	2	1	3	3	1	2	2	1	3
20	2	2	1	3	1	2	3	3	1	2	2	1	3	3	1	2	2	1	3	3	2	1	2	1	3	2	1	3	3	1	2	3	1	2	3	1	2	2	1	3	2	1	3	2	1	3	2	1	3
21	2	3	1	2	2	1	3	2	1	3	3	1	2	2	1	3	2	1	3	2	1	3	3	1	2	3	1	2	2	1	3	3	1	2	2	1	3	1	3	2	3	1	2	2	1	3	3	1	2
22	2	3	1	2	2	1	3	3	2	1	3	1	2	2	1	3	2	3	1	2	3	1	3	2	1	3	1	2	3	1	2	3	1	2	3	1	2	2	1	3	2	1	3	1	3	2	2	3	1
23	1	3	1	2	1	2	3	3	1	2	3	1	2	2	3	1	2	1	3	2	1	3	3	1	2	3	1	2	2	1	3	3	1	2	2	1	3	2	1	3	3	1	2	3	1	2	3	1	2
24	2	1	2	3	1	3	2	3	1	2	3	1	2	3	2	1	2	3	1	1	3	2	3	2	1	3	1	2	1	2	3	2	3	1	3	1	2	3	1	2	3	1	2	2	1	3	1	2	3
25	1	2	1	3	2	3	1	1	2	3	1	3	2	3	1	2	3	1	2	3	1	2	3	1	2	3	1	2	2	1	3	2	1	3	3	1	2	2	1	3	3	1	2	2	1	3	2	1	3
26	2	2	1	3	3	1	2	2	3	1	3	1	2	2	3	1	3	2	1	2	1	3	1	3	2	3	2	1	3	1	2	2	1	3	2	1	3	3	2	1	3	1	2	3	1	2	3	1	2
27	2	2	3	1	3	1	2	3	1	2	1	3	2	1	3	2	2	1	3	2	3	1	2	3	1	1	3	2	1	3	2	2	3	1	1	3	2	1	2	3	3	2	1	1	2	3	3	2	1
28	2	2	1	3	1	2	3	3	1	2	3	1	2	1	2	3	3	1	2	3	1	2	1	2	3	3	1	2	1	2	3	3	1	2	3	1	2	3	1	2	3	1	2	3	2	1	2	1	3
29	1	3	1	2	3	1	2	2	1	3	3	1	2	2	1	3	3	1	2	3	1	2	3	1	2	2	1	3	3	1	2	2	1	3	3	1	2	1	2	3	2	1	3	2	1	3	2	1	3
30	1	1	3	2	1	3	2	1	3	2	2	3	1	2	3	1	3	1	2	2	3	1	1	3	2	2	3	1	3	1	2	2	3	1	1	2	3	2	1	3	2	3	1	2	3	1	1	3	2
31	2	3	1	2	3	1	2	2	1	3	1	3	2	2	1	3	3	1	2	3	1	2	2	1	3	2	1	3	2	1	3	2	1	3	2	3	1	2	1	3	2	1	3	3	1	2	2	3	1
32	1	2	1	3	2	1	3	3	1	2	3	1	2	3	1	2	2	1	3	2	1	3	2	3	1	3	2	1	3	1	2	3	1	2	3	1	2	2	3	1	2	1	3	2	1	3	3	1	2
33	1	3	1	2	3	1	2	3	1	2	2	1	3	1	3	2	3	2	1	1	2	3	2	1	3	2	1	3	3	1	2	3	1	2	3	1	2	2	3	1	2	1	3	3	1	2	3	1	2
34	1	1	3	2	2	3	1	1	2	3	1	3	2	1	2	3	1	3	2	2	1	3	2	3	1	2	1	3	2	3	1	2	1	3	3	1	2	2	1	3	1	2	3	3	1	2	2	3	1
35	1	2	1	3	2	3	1	1	3	2	2	3	1	3	2	1	1	3	2	1	3	2	3	1	2	1	3	2	3	2	1	2	3	1	3	1	2	1	3	2	2	3	1	3	1	2	3	1	2
36	1	3	1	2	2	1	3	3	1	2	3	1	2	3	1	2	2	1	3	3	1	2	2	1	3	3	1	2	3	1	2	3	1	2	3	1	2	2	1	3	2	1	3	3	1	2	3	1	2
37	1	3	1	2	3	1	2	3	1	2	3	1	2	3	2	1	3	1	2	3	1	2	3	1	2	2	1	3	3	1	2	3	1	2	3	1	2	2	1	3	2	1	3	3	1	2	2	1	3
38	1	3	1	2	1	2	3	3	1	2	3	1	2	1	2	3	3	1	2	3	2	1	3	1	2	2	1	3	3	1	2	2	1	3	3	1	2	3	1	2	3	1	2	2	1	3	2	1	3
39	2	3	1	2	3	2	1	1	2	3	3	1	2	3	2	1	3	1	2	3	1	2	3	1	2	3	1	2	2	1	3	2	1	3	3	1	2	2	1	3	3	1	2	2	1	3	2	1	3
40	2	3	1	2	3	2	1	3	1	2	3	1	2	3	1	2	3	1	2	2	1	3	3	1	2	2	1	3	3	1	2	3	1	2	2	1	3	3	1	2	2	1	3	2	1	3	2	1	3
41	2	2	1	3	2	3	1	2	1	3	3	1	2	3	1	2	1	2	3	3	1	2	3	1	2	2	1	3	3	1	2	3	1	2	3	1	2	3	2	1	2	1	3	3	1	2	1	2	3
42	1	3	1	2	3	1	2	3	1	2	2	1	3	3	1	2	3	1	2	2	1	3	3	1	2	3	2	1	3	1	2	3		2	3	1	2	2	1	3	3	1	2	3	1	2	3	2	1
43	1	1	2	3	1	2	3	1	2	3	3	1	2	1	3	2	2	3	1	1	2	3	3	2	1	2	1	3	3	2	1	3	1	2	3	1	2	3	1	2	3	1	2	3	1	2	2	1	3
44	2	1	3	2	3	1	2	2	3	1	1	3	2	3	2	1	2	3	1	2	3	1	3	2	1	2	3	1	1	3	2	3	1	2	2	1	3	3	1	2	2	1	3	3	1	2	1	3	2
45	1	3	1	2	3	1	2	2	1	3	3	1	2	2	1	3	2	1	3	3	1	21	3	1	2	3	1	2	3	1	2	3	1	2	3	1	2	2	1	3	2	1	3	3	1	2	2	1	3
46	2	3	1	2	3	1	2	3	2	1	3	2	1	2	1	3	2	1	3	3	1	2	3	1	2	2	1	3	2	1	3	3	1	2	3	1	2	3	1	2	3	1	2	3	1	2	2	1	3
47	2	3	1	2	3	1	2	2	1	3	3	1	2	3	1	2	3	1	2	3	1	2	3	1	2	3	1	2	2	1	3	1	2	3	3	1	2	2	1	3	3	1	2	3	1	2	2	1	3
48	2	3	1	2	2	3	1	2	1	3	3	1	2	2	1	3	3	1	2	2	1	3	3	1	2	2	1	3	3	1	2	2	1	3	2	1	3	2	1	3	3	1	2	3	1	2	2	1	3
49	1	2	1	3	3	1	2	2	1	3	3	2	1	3	1	2	3	1	2	1	2	3	3	1	2	1	2	3	2	1	3	3	1	2	3	1	2	3	1	2	2	1	3	3	1	2	3	1	2
50	1	1	2	3	2	1	3	3	2	1	3	1	2	3	2	1	3	1	2	1	3	2	3	1	2	1	3	2	2	1	3	1	2	3	3	1	2	3	1	2	3	1	2	3	1	2	3	1	2
51	2	3	1	2	2	1	3	2	3	1	3	1	2	2	3	1	3	1	2	3	1	2	1	3	2	2	1	3	2	1	3	2	1	3	3	1	2	3	1	2	3	1	2	3	1	2	3	1	2
52	2	3	1	2	3	1	2	2	1	3	3	1	2	1	2	3	2	1	3	3	1	2	3	1	2	2	1	3	2	1	3	2	1	3	2	1	3	3	1	2	3	1	2	3	1	2	2	1	3
53	2	2	1	3	3	1	2	1	3	2	1	3	2	1	2	3	1	3	2	3	2	1	2	3	1	1	3	2	1	3	2	2	1	3	1	3	2	3	1	2	3	1	2	1	3	2	1	3	2
54	2	3	1	2	1	2	3	3	1	2	3	1	2	1	2	3	2	1	3	1	2	3	3	1	2	3	1	2	3	1	2	2	1	3	3	1	2	2	1	3	3	1	2	2	1	3	2	3	1
55	1	3	1	2	3	1	2	3	1	2	3	1	2	1	2	3	3	1	2	3	1	2	3	1	2	3	1	2	3	1	2	3	1	2	3	1	2	2	1	3	3	1	2	2	1	3	2	1	3
56	1	2	1	3	3	2	1	3	1	2	3	1	2	1	3	2	3	1	2	2	1	3	2	3	1	3	1	2	3	1	2	3	2	1	3	1	2	2	1	3	2	1	3	1	2	3	3	1	2
57	2	3	1	2	3	2	1	3	1	2	3	1	2	2	1	3	3	1	2	1	2	3	3	1	2	3	1	2	2	1	3	2	1	3	3	1	2	3	1	2	2	1	3	2	1	3	2	1	3
58	1	3	2	1	3	1	2	2	1	3	3	1	2	3	2	1	2	1	3	3	1	2	3	1	2	3	2	1	1	2	3	2	1	3	1	2	3	1	2	3	2	1	3	2	1	3	3	1	2
59	1	2	1	3	2	1	3	2	1	3	3	1	2	3	1	2	3	2	1	3	2	1	3	1	2	2	3	1	2	1	3	3	1	2	2	1	3	3	1	2	3	1	2	2	1	3	3	1	2
60	1	3	1	2	3	1	2	3	1	2	3	1	2	3	1	2	3	1	2	3	1	2	3	2	1	3	1	2	3	1	2	2	3	1	3	1	2	3	2	1	3	1	2	3	1	2	3	1	2
61	1	3	1	2	3	1	2	3	1	2	3	1	2	3	1	2	3	1	2	1	2	3	3	1	2	3	1	2	2	1	3	1	2	3	3	1	2	3	1	2	2	1	3	3	1	2	2	1	3
62	1	3	1	2	3	2	1	3	1	2	3	1	2	2	1	3	3	1	2	2	1	3	2	1	3	3	1	2	3	1	2	3	1	2	1	2	3	1	3	2	2	1	3	2	1	3	2	1	3
63	2	3	1	2	2	1	3	3	1	2	2	1	3	2	1	3	3	1	2	3	1	2	3	1	2	3	1	2	2	1	3	3	1	2	3	1	2	3	1	2	2	1	3	3	1	2	1	2	3
[truncated: 31 more columns]

## Sheet: Male dominance
		Forced-choice test results
id	rater_sex	M1-105	M1-50	M1-85	M2-105	M2-50	M2-85	M3-105	M3-50	M3-85	M4-105	M4-50	M4-85	M5-105	M5-50	M5-85	M6-105	M6-50	M6-85	M7-105	M7-50	M7-85	M8-105	M8-50	M8-85	M9-105	M9-50	M9-85	M11-105	M11-50	M11-85	M12-105	M12-50	M12-85	M13-105	M13-50	M13-85	M14-105	M14-50	M14-85	M15-105	M15-50	M15-85	M16-105	M16-50	M16-85	M17-105	M17-50	M17-85
1	2	3	2	1	1	3	2	2	3	1	3	1	2	2	3	1	3	1	2	3	1	2	1	3	2	2	3	1	3	1	2	3	1	2	2	3	1	2	1	3	2	1	3	1	3	2	1	2	3
2	2	2	1	3	3	1	2	3	1	2	3	1	2	1	2	3	3	2	1	3	2	1	3	1	2	3	2	1	3	1	2	3	1	2	3	1	2	2	1	3	2	1	3	3	2	1	1	3	2
3	2	2	1	3	2	1	3	3	1	2	3	2	1	2	1	3	3	2	1	3	1	2	2	3	1	3	1	2	2	3	1	1	2	3	3	1	2	2	1	3	2	1	3	3	2	1	1	3	2
4	2	1	3	2	3	1	2	1	3	2	2	1	3	3	1	2	2	1	3	3	1	2	3	1	2	2	1	3	1	3	2	2	1	3	3	1	2	2	1	3	2	1	3	2	1	3	3	1	2
5	2	3	1	2	2	1	3	2	1	3	3	1	2	2	1	3	3	1	2	2	1	3	3	1	2	3	1	2	2	1	3	3	1	2	3	1	2	3	1	2	3	1	2	3	1	2	2	1	3
6	2	3	1	2	3	1	2	3	1	2	2	1	3	3	1	2	3	1	2	3	1	2	2	1	3	3	1	2	2	1	3	2	1	3	2	1	3	2	1	3	2	1	3	3	1	2	2	1	3
7	1	3	1	2	3	1	2	3	1	2	3	1	2	3	1	2	3	1	2	3	1	2	3	1	2	2	1	3	3	1	2	1	2	3	3	1	2	2	1	3	3	1	2	3	1	2	2	1	3
8	1	3	1	2	3	2	1	3	1	2	3	1	2	2	3	1	2	3	1	3	1	2	2	3	1	3	1	2	3	1	2	3	1	2	3	1	2	1	2	3	2	1	3	3	1	2	2	1	3
9	1	3	1	2	2	1	3	2	1	3	3	1	2	2	1	3	2	1	3	1	3	2	3	1	2	2	1	3	2	1	3	3	1	2	3	1	2	3	1	2	2	1	3	3	1	2	3	1	2
10	2	2	1	3	3	1	2	1	2	3	2	3	1	2	3	1	1	3	2	3	1	2	1	3	2	3	2	1	2	3	1	1	2	3	3	1	2	2	3	1	1	3	2	1	3	2	1	3	2
11	1	3	1	2	3	1	2	3	1	2	3	1	2	1	3	2	2	1	3	1	3	2	3	1	2	2	1	3	3	1	2	3	1	2	3	1	2	3	1	2	3	1	2	2	1	3	2	1	3
12	2	1	2	3	2	1	3	3	1	2	2	1	3	2	1	3	3	1	2	2	1	3	2	1	3	3	1	2	1	2	3	3	1	2	3	1	2	2	1	3	3	1	2	3	2	1	2	1	3
13	2	3	1	2	2	1	3	3	1	2	2	1	3	2	1	3	3	2	1	2	3	1	3	1	2	3	1	2	2	1	3	2	1	3	2	1	3	3	1	2	3	1	2	3	1	2	2	1	3
14	2	2	1	3	1	3	2	3	1	2	3	1	2	2	1	3	3	1	2	3	2	1	3	1	2	3	1	2	1	2	3	2	1	3	2	3	1	3	1	2	2	1	3	2	1	3	3	2	1
15	2	3	1	2	3	1	2	2	1	3	3	1	2	2	1	3	3	1	2	3	1	2	2	1	3	3	1	2	3	1	2	3	1	2	3	1	2	3	1	2	3	1	2	3	1	2	3	1	2
16	2	3	1	2	2	1	3	2	1	3	3	1	2	2	1	3	2	1	3	3	1	2	3	1	2	2	1	3	3	1	2	3	1	2	3	1	2	2	1	3	2	1	3	2	1	3	2	1	3
18	2	2	1	3	3	1	2	3	1	2	3	1	2	3	1	2	2	1	3	3	1	2	3	1	2	3	1	2	3	1	2	3	1	2	3	1	2	3	1	2	2	1	3				2	1	3
19	1	2	1	3	3	1	2	2	1	3	2	1	3	2	1	3	2	1	3	2	1	3	3	1	2	3	1	2	3	1	2	3	1	2	3	1	2	2	1	3	2	1	3	3	1	2	2	1	3
20	2	1	3	2	2	3	1	2	3	1	2	3	1	1	2	3	1	2	3	1	2	3	2	3	1	3	2	1	2	1	3	3	1	2	1	3	2	3	1	2	1	2	3	2	3	1	2	1	3
21	2	2	1	3	3	1	2	2	1	3	3	1	2	2	3	1	2	1	3	2	3	1	2	1	3	3	1	2	3	1	2	2	1	3	1	3	2	3	1	2	2	1	3	2	1	3	3	1	2
22	1	3	1	2	1	2	3	3	1	2	3	1	2	2	1	3	2	3	1	3	2	1	3	2	1	3	2	1	3	2	1	3	1	2	3	1	2	1	3	2	2	1	3	3	1	2	1	2	3
23	2	2	1	3	2	3	1	1	2	3	3	1	2	3	1	2	1	3	2	3	2	1	3	1	2	3	2	1	2	1	3	2	3	1	3	1	2	2	3	1	2	1	3	2	1	3	1	3	2
24	2	3	1	2	2	3	1	3	1	2	3	2	1	1	3	2	3	2	1	2	1	3	3	2	1	2	1	3	2	3	1	3	2	1	3	1	2	2	1	3	1	2	3	2	1	3	2	1	3
25	1	3	2	1	1	3	2	3	1	2	2	3	1	3	2	1	1	3	2	3	2	1	3	1	2	2	3	1	1	3	2	1	3	2	3	1	2	2	1	3	2	1	3	1	3	2	1	3	2
26	1	3	1	2	1	3	2	3	1	2	3	1	2	1	2	3	3	2	1	1	3	2	2	1	3	1	3	2				3	1	2	2	1	3	2	1	3	2	1	3	3	1	2	1	2	3
27	2	2	3	1	1	2	3	3	1	2	3	2	1	3	1	2	1	2	3	3	1	2	3	1	2	1	3	2	3	1	2	3	2	1	1	3	2	2	1	3	2	1	3	1	3	2	2	1	3
28	2	3	1	2	1	2	3	3	2	1	3	2	1	3	1	2	3	2	1	3	2	1	1	3	2	3	1	2	2	3	1	2	1	3	3	1	2	2	1	3	3	1	2	2	1	3	1	2	3
29	2	1	3	2	1	3	2	3	2	1	1	3	2	1	3	2	2	1	3	1	3	2	2	3	1	1	3	2	3	2	1	1	2	3	2	3	1	3	1	2	1	2	3	3	1	2	1	3	2
30	1	2	1	3	1	2	3	3	2	1	1	2	3	2	3	1	3	1	2	3	1	2	1	2	3	3	1	2	2	3	1	3	1	2	2	1	3	2	1	3	2	1	3	2	1	3	2	1	3
31	2	2	1	3	1	2	3	3	1	2	3	1	2	2	1	3	1	2	3	3	1	2	3	1	2	2	1	3	3	1	2	2	1	3	2	1	3	3	1	2	2	1	3	2	1	3	3	1	2
32	2	3	1	2	1	2	3	3	1	2	3	1	2	2	1	3	1	3	2	3	1	2	3	1	2	3	1	2	3	1	2	3	1	2	3	1	2	3	1	2	3	1	2	3	1	2	2	1	3
33	1	1	2	3	1	2	3	3	1	2	3	1	2	2	1	3	3	1	2	1	3	2	3	1	2	3	1	2	3	1	2	2	1	3	3	1	2	3	1	2	3	1	2	2	1	3	2	1	3
34	1	3	1	2	3	2	1	2	1	3	3	1	2	3	1	2	2	1	3	2	1	3	3	1	2	3	1	2	2	1	3	3	2	1	3	1	2	3	2	1	3	1	2	1	3	2	2	1	3
35	1				3	2	1	1	3	2	2	1	3	3	1	2	2	1	3	2	3	1	3	1	2	3	2	1	3	1	2	3	1	2	2	1	3	3	1	2	2	1	3	1	3	2	1	2	3
36	1	3	1	2	2	1	3	3	1	2	1	2	3	2	1	3				1	2	3	1	2	3	2	3	1	3	1	2	1	2	3	3	1	2	2	1	3	3	1	2	2	1	3	3	1	2
37	1	3	1	2	2	1	3	1	2	3	3	1	2	2	1	3	3	1	2	3	1	2	3	1	2	3	1	2	3	1	2	1	2	3	3	1	2	1	3	2	3	1	2	2	1	3	2	1	3
38	2	2	1	3	3	2	1	3	1	2	3	1	2	1	2	3	3	1	2	3	1	2	3	1	2	3	1	2	3	1	2	3	1	2	3	1	2	2	1	3	2	1	3	2	1	3	3	1	2
39	1	2	1	3	2	1	3	3	1	2	3	1	2	2	1	3	2	1	3	3	1	2	3	1	2	2	1	3	2	1	3	2	1	3	2	1	3	1	3	2	2	1	3	1	2	3	1	2	3
40	1	3	1	2	3	1	2	3	1	2	3	1	2	2	1	3	2	1	3	2	1	3	3	1	2	3	1	2	3	1	2	3	2	1	3	1	2	3	2	1	3	2	1	2	1	3	2	1	3
41	2	3	1	2	3	2	1	3	1	2	3	1	2	2	1	3	3	2	1	3	1	2	2	1	3	3	1	2	3	1	2	2	1	3	3	1	2	3	1	2	2	1	3	2	1	3	2	1	3
42	2	2	1	3	2	1	3	3	1	2	3	1	2	2	1	3	3	2	1	2	1	3	3	2	1	2	3	1	1	3	2	1	3	2	1	3	2	3	1	2	1	3	2	3	1	2	1	2	3
43	2	2	1	3	1	3	2	3	1	2	3	1	2	2	1	3	3	1	2	3	1	2	3	1	2	2	1	3	3	1	2	2	1	3	3	1	2	2	1	3	3	2	1	3	1	2	1	2	3
44	2	1	2	3	1	3	2	3	2	1	3	1	2	2	1	3	2	3	1	3	1	2	1	3	2	2	1	3	3	1	2	2	1	3	3	1	2	3	1	2	2	3	1	3	1	2	3	1	2
45	1	2	1	3	2	1	3	3	1	2	3	1	2	3	1	2	3	2	1	3	1	2	3	1	2	3	1	2	1	2	3	1	3	2	3	1	2	3	1	2	3	1	2	2	1	3	2	1	3
46	2	3	2	1	3	2	1	3	1	2	3	1	2	2	3	1	3	1	2	3	1	2	3	1	2	3	1	2	2	1	3	3	2	1	2	1	3	2	1	3	3	1	2	2	1	3	1	3	2
47	2	2	1	3	2	3	1	3	2	1	3	1	2	3	1	2	1	3	2	3	2	1	3	1	2	2	1	3	2	3	1	1	3	2	2	1	3	1	2	3	3	1	2	3	1	2	2	1	3
48	1	2	1	3	2	1	3	3	1	2	3	1	2	3	1	2	2	1	3	2	1	3	3	1	2	2	1	3	3	1	2	3	1	2	3	1	2	1	2	3	3	1	2	1	2	3	2	1	3
49	1	2	1	3	2	1	3	2	3	1	3	1	2	2	1	3	2	1	3	3	2	1	3	1	2	2	1	3	1	2	3	1	2	3	3	1	2	3	1	2	3	1	2	2	1	3	2	1	3
50	2	3	1	2	1	2	3	3	1	2	3	1	2	3	1	2	3	1	2	3	1	2	3	1	2	2	1	3	2	1	3	3	2	1	2	1	3	3	1	2	2	1	3	3	1	2	2	1	3
51	1	3	1	2	1	2	3	3	1	2	2	1	3	1	2	3	3	1	2	2	1	3	3	1	2	3	1	2	2	1	3	3	1	2	3	1	2	3	1	2	2	1	3	3	1	2	3	1	2
52	2	3	1	2	3	1	2	2	1	3	3	1	2	2	1	3	2	1	3	3	1	2	3	1	2	3	1	2	3	1	2	3	1	2	3	1	2	2	1	3	3	1	2	3	1	2	2	1	3
53	2	2	1	3	1	2	3	3	2	1	3	1	2	2	1	3	3	2	1	1	3	2	1	3	2	1	2	3	1	3	2	2	1	3	1	2	3	2	3	1	1	3	2	1	2	3	1	2	3
54	1	2	3	1	3	1	2	1	3	2	3	1	2	3	1	2	1	3	2	3	1	2	2	1	3	1	3	2	1	3	2	2	1	3	1	3	2	2	1	3	2	1	3	3	1	2	3	1	2
55	1	2	1	3	2	1	3	2	1	3	3	1	2	2	1	3	2	1	3	3	1	2	3	1	2	3	1	2	3	1	2	2	1	3	3	1	2	2	1	3	2	1	3	3	1	2	2	1	3
56	2	3	2	1	1	2	3	3	1	2	2	1	3	1	2	3	2	3	1	3	2	1	3	2	1	2	1	3	1	3	2	1	2	3	2	3	1	1	2	3	3	1	2	2	1	3	1	2	3
57	1	2	1	3	1	3	2	3	1	2	3	1	2	3	1	2	2	3	1	2	1	3	3	1	2	2	1	3	1	2	3	3	1	2	3	1	2	2	1	3	1	3	2	2	1	3	1	3	2
58	1	2	1	3	2	1	3	2	1	3	3	1	2	3	1	2	3	1	2	3	1	2	3	1	2	3	1	2	3	1	2	2	1	3	3	1	2	2	1	3	2	1	3	2	1	3	2	1	3
59	1	3	1	2	3	1	2	3	1	2	2	1	3	3	1	2	3	1	2	3	1	2	3	1	2	3	1	2	3	1	2	2	3	1	1	3	2	3	1	2	2	1	3	3	1	2	2	1	3
60	1	1	3	2	2	1	3	3	1	2	2	1	3	2	1	3	1	2	3	2	1	3	1	2	3	3	1	2	2	3	1	1	2	3	1	2	3	3	1	2	1	2	3	3	1	2	1	2	3
61	1	3	1	2	2	3	1	3	2	1	3	1	2	1	2	3	2	3	1	3	1	2	3	1	2	1	2	3	3	1	2	1	2	3	2	1	3	3	1	2	1	3	2	1	2	3	1	2	3
62	2	2	1	3	1	3	2	3	2	1	3	1	2	1	3	2	3	1	2	2	1	3	3	1	2	3	2	1	1	2	3	2	1	3	3	1	2	2	1	3	3	1	2	3	1	2	1	3	2
63	1	1	2	3	1	2	3	3	1	2	3	1	2	2	1	3	2	1	3	3	1	2	3	2	1	3	1	2	1	3	2	1	3	2	3	1	2	3	1	2	2	1	3	2	1	3	1	2	3
64	1	1	2	3	2	1	3	1	3	2	3	2	1	2	1	3	3	2	1	3	1	2	3	2	1	3	2	1	3	2	1	3	1	2	3	1	2	2	3	1	3	1	2	2	1	3	2	1	3
[truncated: 30 more columns]

## Sheet: fWHR
ID	sex	Facial_width_50mm	Facial_width_85mm	Facial_width_105mm	Facial_height_50mm	Facial_height_85mm	Facial_height_105mm	fWHR_50mm	fWHR_85mm	fWHR_105mm
F1-O	1	1489	1516	1520	825	810	824	1.8048	1.8716	1.8447
F2-O	1	1610	1636	1614	915	903	889	1.7596	1.8117	1.8155
F3-O	1	1514	1530	1545	887	868	868	1.7069	1.7627	1.78
F4-O	1	1434	1468	1470	901	877	853	1.5916	1.6739	1.7233
F5-O	1	1527	1547	1556	987	956	959	1.5471	1.6182	1.6225
F6-O	1	1642	1679	1670	954	927	932	1.7212	1.8112	1.7918
F7-O	1	1593	1648	1636	913	909	893	1.7448	1.813	1.832
F8-O	1	1576	1573	1584	935	918	909	1.6856	1.7135	1.7426
F9-O	1	1448	1527	1524	882	905	872	1.6417	1.6873	1.7477
F10-O	1	1590	1606	1617	901	872	878	1.7647	1.8417	1.8417
F11-O	1	1577	1620	1671	838	821	844	1.8819	1.9732	1.9799
F12-O	1	1535	1625	1622	880	862	885	1.7443	1.8852	1.8328
F13-O	1	1731	1723	1709	896	848	848	1.9319	2.0318	2.0153
F14-O	1	1583	1620	1655	979	940	957	1.617	1.7234	1.7294
F15-O	1	1656	1710	1703	862	842	849	1.9211	2.0309	2.0059
F16-O	1	1587	1610	1628	984	970	971	1.6128	1.6598	1.6766
F17-O	1	1471	1501	1545	820	800	839	1.7939	1.8763	1.8415
F18-O	1	1590	1625	1641	940	944	951	1.6915	1.7214	1.7256
F19-O	1	1602	1610	1627	955	891	907	1.6775	1.807	1.7938
F20-O	1	1539	1585	1610	957	936	942	1.6082	1.6934	1.7091
F21-O	1	1605	1642	1667	933	909	927	1.7203	1.8064	1.7983
F23-O	1	1348	1394	1400	853	810	830	1.5803	1.721	1.6867
M1-O	2	1422	1490	1507	915	897	886	1.5541	1.6611	1.7009
M2-O	2	1462	1462	1468	950	898	887	1.5389	1.6281	1.655
M3-O	2	1396	1456	1479	847	821	840	1.6482	1.7734	1.7607
M4-O	2	1376	1406	1428	863	867	854	1.5944	1.6217	1.6721
M5-O	2	1487	1530	1493	877	877	833	1.6956	1.7446	1.7923
M6-O	2	1478	1532	1552	862	847	841	1.7146	1.8087	1.8454
M7-O	2	1481	1512	1541	926	884	905	1.5994	1.7104	1.7028
M8-O	2	1461	1511	1533	912	901	899	1.602	1.677	1.7052
M9-O	2	1559	1627	1629	893	882	888	1.7458	1.8447	1.8345
M11-O	2	1567	1627	1667	821	833	846	1.9086	1.9532	1.9704
M12-O	2	1425	1459	1485	884	853	877	1.612	1.7104	1.6933
M13-O	2	1701	1772	1821	929	884	905	1.831	2.0045	2.0122
M14-O	2	1533	1588	1570	792	793	781	1.9356	2.0025	2.0102
M15-O	2	1533	1607	1593	881	878	862	1.7401	1.8303	1.848
M16-O	2	1588	1642	1630	869	840	853	1.8274	1.9548	1.9109
M17-O	2	1456	1527	1502	845	835	821	1.7231	1.8287	1.8295
M18-O	2	1471	1514	1530	889	874	889	1.6547	1.7323	1.721
M19-O	2	1551	1613	1653	836	823	825	1.8553	1.9599	2.0036
M20-O	2	1514	1566	1605	876	843	854	1.7283	1.8577	1.8794
M21-O	2	1371	1439	1456	906	889	890	1.5132	1.6187	1.636
M22-O	2	1451	1487	1481	913	896	867	1.5893	1.6596	1.7082
M23-O	2	1536	1581	1596	925	905	885	1.6605	1.747	1.8034
M24-O	2	1493	1542	1544	875	875	866	1.7063	1.7623	1.7829
